# Supplementary material for: Applying Compressed Sensing Volumetric Interpolated Breath-Hold Examination and Spiral Ultrashort Echo Time Sequences for Lung Nodule Detection in MRI
Source: Diagnostics (Basel). 2021 Dec 31;12(1):93. doi: 10.3390/diagnostics12010093 (PMC8774698; doi:10.3390/diagnostics12010093)
Supplement: Supplementary file 1 [file diagnostics-12-00093-s001.zip]

Archive with 1 entries (1 files):
- diagnostics-1467027-supplementary.pdf
